# Supplementary material for: Conservation of imprinted expression across genotypes is correlated with consistency of imprinting across endosperm development in maize
Source: G3 (Bethesda). 2025 Feb 14;15(4):jkaf028. doi: 10.1093/g3journal/jkaf028 (PMC12005164; doi:10.1093/g3journal/jkaf028)
Supplement: jkaf028_Supplementary_Data [file jkaf028_supplementary_data.zip]

Archive with 3 entries (3 files):
- Figure_S1_G3-2025-405671.jpg
- Figure_S2_G3-2025-405671.jpg
- Supplemental_Figure_Legends_G3-2025-405671.docx
